# Supplementary material for: Predicting blood-to-plasma concentration ratios of drugs from chemical structures and volumes of distribution in humans
Source: Mol Divers. 2021 Feb 10;25(3):1261–70. doi: 10.1007/s11030-021-10186-7 (PMC8342319; doi:10.1007/s11030-021-10186-7)
Supplement: Supplementary file 2 — Supplementary Dataset2 [file 11030_2021_10186_MOESM2_ESM.xlsx]

## Sheet: Table S1
Table S1. Blood-to-plasma concentration ratio and PK parameters for the 270 drugs.
compound	smiles	Rb_Human	fp_Human	in vivo CL_(L/hr/kg)_Human	in vivo Vd_(L/kg)_Human	in vivo MRT_(hr)_Human	train_test	Reference
Abacavir	C1CC1NC2=NC(=NC3=C2N=CN3[C@@H]4C[C@@H](C=C4)CO)N	1.03	0.5	0.78	0.84	1.07692	Training	1,2,3
Acetaminophen	CC(=O)Nc1ccc(O)cc1	1.04	0.71	0.3	1	3.33333	Training	1,2,4,5,6,7
Acyclovir	Nc1nc(=O)c2ncn(COCCO)c2[nH]1	1.08	0.85	0.282	0.7	2.48227	Training	1,2,5,7,8
Adinazolam	CN(C)CC1=NN=C2N1C3=C(C=C(C=C3)Cl)C(=NC2)C4=CC=CC=C4	0.7	0.31	0.372	0.98	2.63441	Training	2,9
Alfentanil	CCC(=O)N(C1=CC=CC=C1)C2(CCN(CC2)CCN3C(=O)N(N=N3)CC)COC	0.63	0.08	0.234	0.625	2.67094	Test	1,2,5,6,7,8,10,11
Allopurinol	C1=NNC2=C1C(=O)NC=N2	1.09	0.97	0.66	0.58	0.878788	Training	1,2,7
Almotriptana,b	CN(C)CCc1c[nH]c2ccc(CS(=O)(=O)N3CCCC3)cc12	1.15388	0.625404	0.534	2.2	4.11985	Training	1,2,5
Alosetron	CC1=C(N=CN1)CN2CCC3=C(C2=O)C4=CC=CC=C4N3C	0.9	0.18	0.522	1.1	2.10728	Training	2,12
Alprazolam	CC1=NN=C2N1C3=C(C=C(C=C3)Cl)C(=NC2)C4=CC=CC=C4	0.78	0.29	0.0444	0.8	18.018	Training	1,2,4,6,7,10,11,13
Alprenolol	CC(C)NCC(COC1=CC=CC=C1CC=C)O	0.76	0.19	0.9	3.2	3.55556	Test	2,6
Amikacin	C1[C@@H]([C@H]([C@@H]([C@H]([C@@H]1NC(=O)[C@H](CCN)O)O[C@@H]2[C@@H]([C@H]([C@@H]([C@H](O2)CO)O)N)O)O)O[C@@H]3[C@@H]([C@H]([C@@H]([C@H](O3)CN)O)O)O)N	0.97	0.88	0.066	0.16	2.42424	Training	1,2,5,7
Amiodarone	CCCCC1=C(C2=CC=CC=C2O1)C(=O)C3=CC(=C(C(=C3)I)OCCN(CC)CC)I	0.73	0.0251	0.114	63	552.632	Test	1,2,5,7,10,11,14
Amitriptyline	CN(C)CCC=C1C2=CC=CC=C2CCC3=CC=CC=C31	0.86	0.063	0.5934	8.7	23.7705	Training	1,2,4,6,7,10,11,15
Amlodipine	CCOC(=O)C1=C(COCCN)NC(C)=C(C1C1=CC=CC=C1Cl)C(=O)OC	1.34	0.005	0.42	17	40.4762	Test	1,2,5,7,16
Amoxicillin	CC1([C@@H](N2[C@H](S1)[C@@H](C2=O)NC(=O)[C@@H](C3=CC=C(C=C3)O)N)C(=O)O)C	1.04	0.85	0.198	0.25	1.26263	Training	1,2,5,7
Antipyrinea	Cc1cc(=O)n(-c2ccccc2)n1C	0.916172	0.94455	0.0384	0.82	21.3542	Training	1,2,4,5,6,8,14,17
Aprepitant	C[C@H](C1=CC(=CC(=C1)C(F)(F)F)C(F)(F)F)O[C@@H]2[C@@H](N(CCO2)CC3=NNC(=O)N3)C4=CC=C(C=C4)F	0.6	0.05	0.06	0.94	15.6667	Training	1,2,5,7
Atenolola,b	CC(C)NCC(COC1=CC=C(C=C1)CC(=O)N)O	1.12002	1	0.15	0.95	6.33333	Training	1,2,5,6,7,10
Atropine	CN1[C@@H]2CC[C@H]1CC(C2)OC(=O)C(CO)C3=CC=CC=C3	0.99	0.61	0.456	3.3	7.23684	Training	1,2,5,7
Aztreonama	C[C@H]1[C@H](NC(=O)C(=N/OC(C)(C)C(O)=O)\c2csc(N)n2)C(=O)N1S(O)(=O)=O	0.549455	0.4	0.09	0.175	1.94444	Training	1,2,5,8
Betamethasone	C[C@H]1C[C@H]2[C@@H]3CCC4=CC(=O)C=C[C@@]4([C@]3([C@H](C[C@@]2([C@]1(C(=O)CO)O)C)O)F)C	1.1	0.36	0.168	1.3	7.7381	Training	1,2,6,10
Betamiprona	OC(=O)CCNC(=O)c1ccccc1	0.59246	0.17	0.552	0.28	0.507246	Training	1,2,5,8
Betaxolol	CC(C)NCC(O)COC1=CC=C(CCOCC2CC2)C=C1	0.79	0.495	0.204	4.8	23.5294	Training	1,2,5,11
Biperiden	OC(CCN1CCCCC1)(C1CC2CC1C=C2)c1ccccc1	0.95	0.1	0.72	9.1	12.6389	Training	1,2,5,6,14
Bisoprolola	CC(C)NCC(O)COc1ccc(COCCOC(C)C)cc1	0.954473	0.830489	0.222	2.4	10.8108	Test	1,2,5,11
Budesonide	CCCC1O[C@@H]2C[C@H]3[C@@H]4CCC5=CC(=O)C=C[C@]5(C)[C@H]4[C@@H](O)C[C@]3(C)[C@@]2(O1)C(=O)CO	0.81	0.13	1.2	3.9	3.25	Test	1,2,18
Bupivacainea,b	CCCCN1CCCC[C@H]1C(=O)NC2=C(C=CC=C2C)C	0.567553	0.060977	0.258	0.84	3.25581	Training	1,2,5,6,7,10,11,14
Buprenorphine	C[C@]([C@H]1C[C@@]23CC[C@@]1([C@H]4[C@@]25CCN([C@@H]3CC6=C5C(=C(C=C6)O)O4)CC7CC7)OC)(C(C)(C)C)O	1	0.04	1.14	4.9	4.29825	Training	1,2,7
Butorphanol	C1CC[C@]2([C@H]3CC4=C([C@]2(C1)CCN3CC5CCC5)C=C(C=C4)O)O	1.9	0.17	2.46	12	4.87805	Training	1,2,5,7
Caffeine	Cn1cnc2n(C)c(=O)n(C)c(=O)c12	1	0.74	0.084	0.68	8.09524	Test	1,2,4,5,6,8,10,11,14
Captopril	C[C@H](CS)C(=O)N1CCC[C@H]1C(O)=O	0.7	0.72	0.72	0.78	1.08333	Training	1,2,5,8,14
Carboplatina	O=C1O[Pt]OC(=O)C11CCC1	0.63	1	0.09	0.26	2.88889	-	1,2,5
Carvedilol	COC1=CC=CC=C1OCCNC[C@H](COC2=CC=CC3=C2C4=CC=CC=C4N3)O	0.71	0.0225	0.495	1.3	2.77778	Training	2,6,7,10
Caspofungin	CCC(C)CC(C)CCCCCCCCC(=O)N[C@H]1C[C@H]([C@H](NC(=O)[C@@H]2[C@H](CCN2C(=O)[C@@H](NC(=O)[C@@H](NC(=O)[C@@H]3C[C@H](CN3C(=O)[C@@H](NC1=O)[C@@H](C)O)O)[C@@H]([C@H](C4=CC=C(C=C4)O)O)O)[C@@H](CCN)O)O)NCCN)O	0.74	0.035	0.0084	0.13	15.4762	Training	1,2,5,19
Cefazolin	Cc1nnc(SCC2=C(N3[C@H](SC2)[C@H](NC(=O)Cn2cnnn2)C3=O)C(O)=O)s1	0.6	0.1355	0.0534	0.115	2.15356	Test	1,2,5,7,8,14
Cefepime	CO\N=C(/C(=O)N[C@H]1[C@H]2SCC(C[N+]3(C)CCCC3)=C(N2C1=O)C(O)=O)c1csc(N)n1	0.74	0.78	0.132	0.275	2.08333	Training	1,2,5,7,8
Cefixime	C=CC1=C(N2[C@@H]([C@@H](C2=O)NC(=O)/C(=N\OCC(=O)O)/C3=CSC(=N3)N)SC1)C(=O)O	0.81	0.31	0.06	0.24	4	Training	1,2,5,6,7,11
Cefodizimea,b	CO\N=C(/C(=O)N[C@H]1[C@H]2SCC(CSc3nc(C)c(CC(O)=O)s3)=C(N2C1=O)C(O)=O)c1csc(N)n1	0.57	0.0967681	0.0366	0.054	1.47541	Training	1,2,5,8
Cefoperazonea	CCN1CCN(C(=O)N[C@@H](C(=O)N[C@H]2[C@H]3SCC(CSc4nnnn4C)=C(N3C2=O)C(O)=O)c2ccc(O)cc2)C(=O)C1=O	0.55	0.068	0.078	0.155	1.98718	Test	1,2,5,8,14
Cefotetan	CO[C@]1(NC(=O)C2SC(S2)=C(C(N)=O)C(O)=O)[C@H]2SCC(CSc3nnnn3C)=C(N2C1=O)C(O)=O	0.65	0.15	0.0252	0.13	5.15873	Test	1,2,5,8,14
Cefozoprana	CO\N=C(\C(=O)N[C@H]1C2SCC(Cn3cc[n+]4ncccc34)=C(N2C1=O)C([O-])=O)c1nsc(N)n1	0.61	0.7386	0.126	0.255	2.02381	Test	1,5,8
Cefpiramidea,b	Cc1cc(=O)c(c[nH]1)C(=O)N[C@@H](C(=O)N[C@H]1[C@H]2SCC(CSc3nnnn3C)=C(N2C1=O)C(O)=O)c1ccc(O)cc1	0.530083	0.0388561	0.0288	0.13	4.51389	Training	1,5,8,14
Ceftazidime	CC(C)(O\N=C(/C(=O)N[C@H]1[C@H]2SCC(C[n+]3ccccc3)=C(N2C1=O)C([O-])=O)c1csc(N)n1)C(O)=O	0.72	0.79	0.144	0.31	2.15278	Training	1,2,5,7
Ceftizoximea,b	CO\N=C(\C(=O)N[C@H]1[C@H]2SCC=C(N2C1=O)C(O)=O)c1csc(N)n1	0.535901	0.994929	0.126	0.215	1.70635	Training	1,2,5,8
Cephalexin	CC1=C(N2[C@@H]([C@@H](C2=O)NC(=O)[C@@H](C3=CC=CC=C3)N)SC1)C(=O)O	1.02	0.85	0.234	0.21	0.897436	Training	1,2,7
Cerivastatin	CC(C)C1=C(C(=C(C(=N1)C(C)C)/C=C/[C@H](C[C@H](CC(=O)O)O)O)C2=CC=C(C=C2)F)COC	0.58	0.0085	0.174	0.33	1.89655	Training	1,2,6,21
Chlorpheniramine	CN(C)CC[C@@H](C1=CC=C(C=C1)Cl)C2=CC=CC=N2	1.34	0.28	0.15	3.3	22	Training	2,6,10,11
Chlorpromazine	CN(C)CCCN1C2=CC=CC=C2SC3=C1C=C(C=C3)Cl	1.185	0.048	0.96	10.5	10.9375	Test	2,6,10,11,14
Chlorthalidone	C1=CC=C2C(=C1)C(=O)N[C@]2(C3=CC(=C(C=C3)Cl)S(=O)(=O)N)O	0.725	0.24	0.0462	3.9	43.3333	Training	2,7,10
Cimetidine	CC1=C(N=CN1)CSCCNC(=NC)NC#N	0.97	0.79	0.492	1.2	2.46914	Test	2,6,7,10,11,13,14
Ciprofloxacina,b	OC(=O)c1cn(C2CC2)c2cc(N3CCNCC3)c(F)cc2c1=O	1.03814	0.698388	0.498	2.2	4.41767	Test	1,2,5,7,8,11,14
Citaloprama,b	CN(C)CCCC1(OCc2cc(ccc12)C#N)c1ccc(F)cc1	1.39013	0.395939	0.258	13	50.3876	Training	1,2,5,8,14
Clindamycin	CCC[C@@H]1C[C@H](N(C1)C)C(=O)N[C@@H]([C@@H]2[C@@H]([C@@H]([C@H]([C@H](O2)SC)O)O)O)[C@H](C)Cl	0.76	0.06	0.27	0.79	2.92593	Training	1,2,5,7
Clomipramine	CN(C)CCCN1C2=CC=CC=C2CCC3=C1C=C(C=C3)Cl	1.05	0.0485	0.492	13	26.4228	Training	1,2,6
Clonidine	C1CN=C(N1)NC2=C(C=CC=C2Cl)Cl	1.04	0.56	0.213	3.3	13.75	Training	2,7
Clozapine	CN1CCN(CC1)C2=NC3=C(C=CC(=C3)Cl)NC4=CC=CC=C42	0.86	0.0525	0.15	1.6	10.6667	Test	1,2,6,7,11
Cocaine	CN1[C@H]2CC[C@@H]1[C@H]([C@H](C2)OC(=O)C3=CC=CC=C3)C(=O)OC	1	0.12	1.92	2	1.04167	Training	1,2,5,6,8,10,11
Coumarina	O=c1ccc2ccccc2o1	0.702963	0.51	1.02	2.2	2.15686	Training	5,6,8,14
Cyclophosphamidea,b	ClCCN(CCCl)P1(=O)NCCCO1	0.916031	0.927687	0.078	0.715	10.8333	Training	1,2,5,6,7,8,14
Cyclosporine	CCC1C(=O)N(CC(=O)N(C(C(=O)NC(C(=O)N(C(C(=O)NC(C(=O)NC(C(=O)N(C(C(=O)N(C(C(=O)N(C(C(=O)N(C(C(=O)N1)C(C(C)C/C=C/C)O)C)C(C)C)C)CC(C)C)C)CC(C)C)C)C)C)CC(C)C)C)C(C)C)CC(C)C)C)C	1.645	0.068	0.45	3.3	7.33333	Training	1,2,4,5,6,11,13
Dapsone	C1=CC(=CC=C1N)S(=O)(=O)C2=CC=C(C=C2)N	1.04	0.31525	0.0288	0.83	28.8194	Test	1,2,7,10,17
Desipramine	CNCCCN1C2=CC=CC=C2CCC3=CC=CC=C31	0.925	0.182	0.66	15	22.7273	Training	1,2,6,10,11,13
Dexamethasone	C[C@@H]1C[C@H]2[C@@H]3CCC4=CC(=O)C=C[C@@]4([C@]3([C@H](C[C@@]2([C@]1(C(=O)CO)O)C)O)F)C	0.875	0.29	0.198	0.94	4.74747	Training	1,2,5,6,11,13,15
Diazepam	CN1C(=O)CN=C(C2=C1C=CC(=C2)Cl)C3=CC=CC=C3	0.81	0.0225	0.0228	1	43.8596	Test	1,2,4,6,7,10,11,13,17,22
Diclofenaca,b	C1=CC=C(C(=C1)CC(=O)O)NC2=C(C=CC=C2Cl)Cl	0.6	0.00215898	0.21	0.22	1.04762	Test	1,2,4,5,7,8,10,14,17,23
Dicloxacillin	CC1=C(C(=NO1)C2=C(C=CC=C2Cl)Cl)C(=O)N[C@H]3[C@@H]4N(C3=O)[C@H](C(S4)(C)C)C(=O)O	0.55	0.033	0.108	0.11	0.916667	Test	2,7
Didanosine	OC[C@@H]1CC[C@@H](O1)n1cnc2c1[nH]cnc2=O	0.73	0.95	0.66	0.79	1.19697	Training	1,2,3,5,7,8
Digoxin	C[C@@H]1[C@H]([C@H](C[C@@H](O1)O[C@@H]2[C@H](O[C@H](C[C@@H]2O)O[C@@H]3[C@H](O[C@H](C[C@@H]3O)O[C@H]4CC[C@]5([C@@H](C4)CC[C@@H]6[C@@H]5C[C@H]([C@]7([C@@]6(CC[C@@H]7C8=CC(=O)OC8)O)C)O)C)C)C)O)O	0.98	0.72	0.102	4.1	40.1961	Training	1,2,6,11,15
Diltiazem	CC(=O)O[C@@H]1[C@@H](SC2=CC=CC=C2N(C1=O)CCN(C)C)C3=CC=C(C=C3)OC	1.015	0.2	0.72	3.6	4.61538	Training	2,4,6,7,10,11,14,22
Diphenhydramine	CN(C)CCOC(C1=CC=CC=C1)C2=CC=CC=C2	0.695	0.19	0.48	6.5	11.0544	Test	2,6,7,10,11
Disopyramidea,b	CC(C)N(CCC(C(N)=O)(c1ccccc1)c1ccccn1)C(C)C	0.809758	0.204018	0.099	0.65	12.037	Training	1,2,5,8,11,14
Docetaxel	CC1=C2[C@H](C(=O)[C@@]3([C@H](C[C@@H]4[C@]([C@H]3[C@@H]([C@@](C2(C)C)(C[C@@H]1OC(=O)[C@@H]([C@H](C5=CC=CC=C5)NC(=O)OC(C)(C)C)O)O)OC(=O)C6=CC=CC=C6)(CO4)OC(=O)C)O)C)O	0.55	0.04	1.098	2.1	2.5	Training	2,7
Dofetilide	CN(CCC1=CC=C(C=C1)NS(=O)(=O)C)CCOC2=CC=C(C=C2)NS(=O)(=O)C	0.86	0.36	0.312	3.3	10.5769	Training	1,2,5,7,24
Dolasetrona,b	O=C(OC1CC2CC3C[C@@H](C1)N2CC3=O)c1c[nH]c2ccccc12	1.09948	0.150082	10.8	2	0.185185	Test	1,2,5,17
Doripenem	C[C@@H](O)[C@@H]1[C@H]2[C@@H](C)C(S[C@@H]3CN[C@H](CNS(N)(=O)=O)C3)=C(N2C1=O)C(O)=O	0.5	0.92	0.1956	0.23	1.17587	Training	1,5,20
Doxazosin	COC1=C(C=C2C(=C1)C(=NC(=N2)N3CCN(CC3)C(=O)[C@H]4COC5=CC=CC=C5O4)N)OC	1.6	0.017	0.096	1.3	13.5417	Test	1,2,5,10
Doxepin	CN(C)CCC=C1c2ccccc2COc2ccccc12	1.25	0.195	0.84	12	14.2857	Training	2,6
Doxorubicina	COc1cccc2C(=O)c3c(O)c4C[C@](O)(C[C@H](O[C@H]5C[C@H](N)[C@H](O)[C@H](C)O5)c4c(O)c3C(=O)c12)C(=O)CO	1.56299	0.205	1.02	23.5	26.1111	Training	1,2,4,5,8,14
Doxycycline	C[C@@H]1[C@H]2[C@@H]([C@H]3[C@@H](C(=O)C(=C([C@]3(C(=O)C2=C(C4=C1C=CC=C4O)O)O)O)C(=O)N)N(C)C)O	1.7	0.12	0.0297	0.69	25	Test	2,7
Entacapone	CCN(CC)C(=O)/C(=C/C1=CC(=C(C(=C1)O)O)[N+](=O)[O-])/C#N	0.55	0.01745	0.72	0.27	0.375	Training	1,2,6,7,17
Erythromycina	CC[C@H]1OC(=O)[C@H](C)[C@@H](O[C@H]2C[C@@](C)(OC)[C@@H](O)[C@H](C)O2)[C@H](C)[C@@H](O[C@@H]2O[C@H](C)C[C@@H]([C@H]2O)N(C)C)[C@](C)(O)C[C@@H](C)C(=O)[C@H](C)[C@@H](O)[C@]1(C)O	0.82	0.22	0.336	0.92	2.7381	Training	1,2,4,5,8,14
Ethambutol	CC[C@@H](CO)NCCN[C@@H](CC)CO	1.145	0.51	0.6	1.7	2.83333	Test	1,2,6,7
Etoposidea,b	COc1cc(cc(OC)c1O)[C@H]1[C@@H]2[C@H](COC2=O)[C@H](O[C@@H]2O[C@@H]3CO[C@@H](C)O[C@H]3[C@H](O)[C@H]2O)c2cc3OCOc3cc12	0.601991	0.053169	0.03	0.18	6	Training	1,2,5,7
Famotidinea,b	NC(N)=Nc1nc(CSCC\C(N)=N\S(N)(=O)=O)cs1	0.738254	1	0.396	1.2	3.0303	Test	1,2,5,6
Felodipine	CCOC(=O)C1=C(NC(=C([C@H]1C2=C(C(=CC=C2)Cl)Cl)C(=O)OC)C)C	1.075	0.0188	0.66	7.05	10.6818	Test	1,2,4,5,10,11,14
Fentanyl	CCC(=O)N(C1CCN(CC1)CCC2=CC=CC=C2)C3=CC=CC=C3	0.985	0.16	0.282	2.445	8.67021	Test	1,2,5,6,7,8,10,11
Finasteride	C[C@]12CC[C@H]3[C@H]([C@@H]1CC[C@@H]2C(=O)NC(C)(C)C)CC[C@@H]4[C@@]3(C=CC(=O)N4)C	0.56	0.095	0.144	1.1	7.63889	Training	1,2,7
Flecainide	C1CCNC(C1)CNC(=O)C2=C(C=CC(=C2)OCC(F)(F)F)OCC(F)(F)F	0.89	0.52	0.294	6.1	20.7483	Training	1,2,5,7
Fleroxacina	CN1CCN(CC1)c1c(F)cc2c(c1F)n(CCF)cc(C(O)=O)c2=O	0.875925	0.73	0.144	1.55	10.7639	Test	1,2,5,8
Fluconazole	C1=CC(=C(C=C1F)F)C(CN2C=NC=N2)(CN3C=NC=N3)O	1.06	0.89	0.0186	0.75	40.3226	Training	1,2,5,6,7,13
Flumazenil	CCOC(=O)C1=C2CN(C(=O)C3=C(N2C=N1)C=CC(=C3)F)C	1	0.58	0.96	0.8	0.833333	Training	1,2,5,7,10
Flunisolidea	CC1(C)O[C@H]2C[C@H]3[C@@H]4C[C@H](F)C5=CC(=O)C=C[C@]5(C)[C@H]4[C@@H](O)C[C@]3(C)[C@@]2(O1)C(=O)CO	0.851848	0.24	0.72	1.8	2.5	Test	5,8,14
Flunitrazepam	CN1C(=O)CN=C(C2=C1C=CC(=C2)[N+](=O)[O-])C3=CC=CC=C3F	0.78	0.17	0.084	1.9	22.619	Test	1,2,5,25
Fluorouracil	C1=C(C(=O)NC(=O)N1)F	0.9	0.77	1.56	0.23	0.147436	Test	1,2,7,11
Fluphenazine	C1CN(CCN1CCCN2C3=CC=CC=C3SC4=C2C=C(C=C4)C(F)(F)F)CCO	0.69	0.04	0.591	2.9	4.98282	Training	1,7
Fluticasone	C[C@@H]1C[C@H]2[C@@H]3C[C@@H](C4=CC(=O)C=C[C@@]4([C@]3([C@H](C[C@@]2([C@]1(C(=O)SCF)O)C)O)F)C)F	0.6	0.1	1.02	3.6	3.52941	Training	2,26
Fluvastatina	CC(C)n1c(\C=C\[C@H](O)C[C@H](O)CC(O)=O)c(-c2ccc(F)cc2)c2ccccc12	0.615991	0.00745	0.96	0.42	0.4375	Training	2,5,6,8,13,14
Foscarnet	C(=O)(O)P(=O)(O)O	1.27	0.85	0.126	0.5	3.96825	Test	1,2,7
Frovatriptan	CN[C@@H]1CCC2=C(C1)C3=C(N2)C=CC(=C3)C(=O)N	1.65	0.85	0.15	3.6	24	Test	2,27
Furosemidea,b	NS(=O)(=O)c1cc(C(O)=O)c(NCc2ccco2)cc1Cl	0.8	0.363406	0.096	0.12	1.25	Training	1,2,5,6,7,8,14,23
Gabapentinb	NCC1(CC(O)=O)CCCCC1	1.1	1	0.102	0.765	7.5	Test	1,2,5,7,8,14
Ganciclovir	C1=NC2=C(N1COC(CO)CO)N=C(NC2=O)N	1.08	0.99	0.24	1	3.62319	Training	2,7
Garenoxacina,b	C[C@H]1NCc2cc(ccc12)-c1ccc2c(c1OC(F)F)n(cc(C(O)=O)c2=O)C1CC1	0.719832	0.236288	0.0738	1	13.5501	Training	1,5
Gatifloxacina,b	COc1c(N2CCNC(C)C2)c(F)cc2c1n(cc(C(O)=O)c2=O)C1CC1	1.01441	0.827688	0.168	1.7	10.119	Training	1,2,5
Gavestinel	OC(=O)c1[nH]c2cc(Cl)cc(Cl)c2c1\C=C\C(=O)Nc1ccccc1	0.492836	0.002	0.0054	0.12	22.2222	Training	1,5,8
Gemfibrozil	CC1=CC(=C(C=C1)C)OCCCC(C)(C)C(=O)O	0.65	0.005	0.102	4.35	42.6471	Training	7,14,23
Gentamicin	CC(C1CCC(C(O1)OC2C(CC(C(C2O)OC3C(C(C(CO3)(C)O)NC)O)N)N)N)NC	1	1	0.06	0.33	5.5	Test	1,2,5,7
Glimepiride	CCC1=C(CN(C1=O)C(=O)NCCC2=CC=C(C=C2)S(=O)(=O)NC(=O)NC3CCC(CC3)C)C	0.555	0.0275	0.0336	0.19	6.33333	Training	2,7,13
Glyburide	COC1=C(C=C(C=C1)Cl)C(=O)NCCC2=CC=C(C=C2)S(=O)(=O)NC(=O)NC3CCCCC3	0.56	0.021	0.0636	0.08	1.62602	Training	2,7
Granisetron	CN1[C@@H]2CCC[C@H]1CC(C2)NC(=O)C3=NN(C4=CC=CC=C43)C	0.93	0.35	0.546	3.7	6.77656	Test	1,2,7,28
Haloperidol	C1CN(CCC1(C2=CC=C(C=C2)Cl)O)CCCC(=O)C3=CC=C(C=C3)F	1.08	0.1	0.468	17.5	37.3932	Test	1,2,4,5,6,13,14
Hexobarbital	CC1(C(=O)NC(=O)N(C1=O)C)C2=CCCCC2	1	0.575	0.204	1.1	5.39216	Training	1,2,4,6,11
Hydralazine	C1=CC=C2C(=C1)C=NN=C2NN	1.65	0.12	5.1	1.5	0.294118	Training	1,2,10
Hydromorphone	CN1CC[C@]23[C@@H]4[C@H]1CC5=C2C(=C(C=C5)O)O[C@H]3C(=O)CC4	1.07	0.86	1.68	4.3	2.55952	Training	1,2,7
Ibuprofen	C[C@@H](C1=CC=C(C=C1)CC(C)C)C(=O)O	0.55	0.00605	0.0492	0.15	3.04878	Training	1,2,5,6,10,15,17
Ifetrobana,b	CCCCCNC(=O)c1coc(n1)[C@@H]1[C@H]2CC[C@@H](O2)[C@@H]1Cc1ccccc1CCC(O)=O	0.582618	0.0628579	0.384	4.4	11.4583	Training	1,2,5,8
Iloprosta	CC#CCC(C)[C@H](O)\C=C\[C@H]1[C@H](O)C[C@@H]2C\C(C[C@H]12)=C/CCCC(O)=O	0.69	0.4	0.96	0.385	0.401042	Training	1,2,5,8
Imatinib	CC1=C(C=C(C=C1)NC(=O)C2=CC=C(C=C2)CN3CCN(CC3)C)NC4=NC=CC(=N4)C5=CN=CC=C5	0.87	0.0735	0.198	3.9	19.697	Test	1,2,5,7,14
Imipramine	CN(C)CCCN1C2=CC=CC=C2CCC3=CC=CC=C31	1.1	0.117	0.78	12	15.3846	Training	1,2,4,6,10,11,13,14,17,23
Indinavira	CC(C)(C)NC(=O)[C@@H]1CN(Cc2cccnc2)CCN1C[C@@H](O)C[C@@H](Cc1ccccc1)C(=O)N[C@@H]1[C@H](O)Cc2ccccc12	1.05386	0.42844	1.08	0.82	0.759259	Training	1,2,5,13,14
Indomethacina,b	COc1ccc2n(C(=O)c3ccc(Cl)cc3)c(C)c(CC(O)=O)c2c1	0.585243	0.00361014	0.0948	0.595	4.95833	Test	2,5,6,7,8,14,17,23
Irbesartan	CCCCC1=NC2(CCCC2)C(=O)N1CC3=CC=C(C=C3)C4=CC=CC=C4C5=NNN=N5	0.595	0.1	0.1326	0.94	6.81159	Test	2,7,28
Irinotecana,b	CCc1c2Cn3c(cc4c(COC(=O)[C@]4(O)CC)c3=O)-c2nc2ccc(OC(=O)N3CCC(CC3)N3CCCCC3)cc12	0.983592	0.476148	0.42	3.65	8.69048	Training	1,2,5,8,14
Isosorbide Dinitrate	[O-][N+](=O)O[C@@H]1CO[C@@H]2[C@H](CO[C@H]12)O[N+]([O-])=O	1.25	0.64	1.86	0.975	0.524194	Training	1,2,4,5,6,7,8,14
Isosorbide mononitrate	C1[C@H]([C@@H]2[C@H](O1)[C@H](CO2)O)O	1	0.85	0.102	0.6	5.88235	Test	6,8,14
Isradipine	CC1=C([C@@H](C(=C(N1)C)C(=O)OC(C)C)C2=CC=CC3=NON=C32)C(=O)OC	0.55	0.04	1.56	1.5	0.961538	Test	2,10
Itraconazole	CCC(C)N1C(=O)N(C=N1)C2=CC=C(C=C2)N3CCN(CC3)C4=CC=C(C=C4)OCC5COC(O5)(CN6C=NC=N6)C7=C(C=C(C=C7)Cl)Cl	0.58	0.002	0.306	7.4	24.183	Training	1,2,13
Ketamine	CNC1(CCCCC1=O)C2=CC=CC=C2Cl	1.03	0.77	1.14	2.9	2.54386	Training	1,2,5,6,11
Ketanserin	C1CN(CCC1C(=O)C2=CC=C(C=C2)F)CCN3C(=O)C4=CC=CC=C4NC3=O	0.7	0.0525	0.402	3.9	9.70149	Test	1,2,5,6,10,11,17
Ketoprofen	CC(C1=CC=CC(=C1)C(=O)C2=CC=CC=C2)C(=O)O	1.085	0.008	0.096	0.5345	5.56771	Test	1,2,4,14,17,23
Ketorolaca,b	C1CN2C(=CC=C2C(=O)C3=CC=CC=C3)[C@H]1C(=O)O	0.575234	0.0157419	0.021	0.11	5.2381	Training	1,2,5,6,8,10
Labetalol	C[C@@H](CCC1=CC=CC=C1)NC[C@H](C2=CC(=C(C=C2)O)C(=O)N)O	1.4	0.5	1.38	4.8	3.47826	Test	2,10
Lamivudine	Nc1ccn([C@@H]2CS[C@H](CO)O2)c(=O)n1	1.03	0.945	0.297	1.3	4.51389	Test	1,2,3,5,7,8,14
Lansoprazole	CC1=C(C=CN=C1CS(=O)C2=NC3=CC=CC=C3N2)OCC(F)(F)F	0.56	0.021	0.3189	0.28	1.06061	Test	2,7
Letrozole	C1=CC(=CC=C1C#N)C(C2=CC=C(C=C2)C#N)N3C=NC=N3	0.92	0.41	0.0342	1.9	55.5556	Training	1,2,7
Levocabastine	C[C@@H]1CN(CC[C@@]1(C2=CC=CC=C2)C(=O)O)C3CCC(CC3)(C#N)C4=CC=C(C=C4)F	1.2	0.4515	0.0258	1.17	45.3488	Training	1,11
Levofloxacin	C[C@H]1COC2=C3N1C=C(C(=O)C3=CC(=C2N4CCN(CC4)C)F)C(=O)O	1.5	0.78	0.114	4.25	37.2807	Training	2,7,14,23
Lidocainea,b	CCN(CC)CC(=O)NC1=C(C=CC=C1C)C	0.776516	0.251077	0.756	1.45	1.51042	Training	1,2,4,5,6,7,8,10,11,14
Linezolid	CC(=O)NC[C@H]1CN(C(=O)O1)C2=CC(=C(C=C2)N3CCOCC3)F	0.73	0.69	0.117	0.58	5.37037	Training	2,7
Lorazepam	C1=CC=C(C(=C1)C2=NC(C(=O)NC3=C2C=C(C=C3)Cl)O)Cl	1.1	0.0735	0.066	6.85	114.167	Training	2,6,7,14,23
Lorcainide	CC(C)N1CCC(CC1)N(C2=CC=C(C=C2)Cl)C(=O)CC3=CC=CC=C3	0.735	0.155	0.96	6.6	6.875	Training	1,2,4,6,10,11
Losartan	CCCCC1=NC(=C(N1CC2=CC=C(C=C2)C3=CC=CC=C3C4=NNN=N4)CO)Cl	0.55	0.01	0.489	0.37	0.752033	Training	2,7
Lovastatin	CC[C@H](C)C(=O)O[C@H]1C[C@H](C=C2[C@H]1[C@H]([C@H](C=C2)C)CC[C@@H]3C[C@H](CC(=O)O3)O)C	0.57	0.043	0.432	0.87	2.01389	Test	2,29
Lubeluzole	CN(C1CCN(CC1)C[C@@H](COC2=CC(=C(C=C2)F)F)O)C3=NC4=CC=CC=C4S3	0.58	0.003	0.102	2.6	25.4902	Test	1,5,11
Maprotiline	CNCCCC12CCC(C3=CC=CC=C31)C4=CC=CC=C24	1.7	0.115	0.84	45	53.5714	Training	2,6
Maraviroc	CC1=NN=C(N1C2C[C@H]3CC[C@@H](C2)N3CC[C@@H](C4=CC=CC=C4)NC(=O)C5CCC(CC5)(F)F)C(C)C	0.59	0.25	0.564	2.3	4.07801	Training	1,5,30
Mazapertine	CC(C)OC1=CC=CC=C1N2CCN(CC2)CC3=CC=CC(=C3)C(=O)N4CCCCC4	0.52	0.0105	0.3702	1.54	4.15991	Training	1,11
Meloxicam	CC1=CN=C(S1)NC(=O)C2=C(C3=CC=CC=C3S(=O)(=O)N2C)O	1.22	0.0045	0.0072	0.15	20.8333	Test	1,2,5,6,7
Melphalan	C1=CC(=CC=C1C[C@H](C(=O)O)N)N(CCCl)CCCl	0.96	0.12	0.366	0.48	1.14286	Training	2,7,10,11
Meperidine	CCOC(=O)C1(CCN(CC1)C)C2=CC=CC=C2	1.01	0.38	1.02	3.35	11.3946	Training	1,2,4,5,6,7,8,10,11
Metformin	CN(C)C(=N)N=C(N)N	1.04	1	0.444	0.64	1.44144	Test	1,2,7
Methadone	CCC(=O)C(C[C@@H](C)N(C)C)(C1=CC=CC=C1)C2=CC=CC=C2	0.76	0.13	0.102	4.4	43.1373	Test	1,2,6,7,10,11
Methotrexatea,b	CN(Cc1cnc2nc(N)nc(N)c2n1)c1ccc(cc1)C(=O)N[C@@H](CCC(O)=O)C(O)=O	0.594003	0.614506	0.126	0.55	4.36508	Training	1,2,5,7,8,14
Methylprednisolone	C[C@H]1C[C@H]2[C@@H]3CC[C@@]([C@]3(C[C@@H]([C@@H]2[C@@]4(C1=CC(=O)C=C4)C)O)C)(C(=O)CO)O	0.78	0.225	0.366	1.2	3.27869	Training	1,2,7,13
Metoclopramide	CCN(CC)CCNC(=O)C1=CC(=C(C=C1OC)N)Cl	1.02	0.625	0.342	3.2	9.35673	Test	1,2,5,6,7
Metolazone	CC1NC2=CC(=C(C=C2C(=O)N1C3=CC=CC=C3C)S(=O)(=O)N)Cl	1.13	0.0535	0.084	1.6	19.0476	Training	2,6
Metoprolola,b	CC(C)NC[C@H](COC1=CC=C(C=C1)CCOC)O	1.14752	0.900719	0.78	3.65	4.67949	Training	1,2,5,7,8,10,11,13,14
Metronidazole	CC1=NC=C(N1CCO)[N+](=O)[O-]	1.07	0.905	0.051	0.4	7.84314	Training	1,2,4,5,6,7
Mexiletine	CC1=C(C(=CC=C1)C)OCC(C)N	1.12	0.35	0.498	5.9	11.8474	Test	2,6
Mibefradil	CC(C)[C@H]1C2=C(CC[C@@]1(CCN(C)CCCC3=NC4=CC=CC=C4N3)OC(=O)COC)C=C(C=C2)F	0.64	0.00625	0.24	3.1	12.9167	Test	1,2,6,31
Midazolam	CC1=NC=C2N1C3=C(C=C(C=C3)Cl)C(=NC2)C4=CC=CC=C4F	0.6825	0.03	0.318	1.1	3.45912	Training	1,2,4,5,6,7,10,11,13,14,15
Montelukast	CC(C)(C1=CC=CC=C1CC[C@H](C2=CC=CC(=C2)/C=C/C3=NC4=C(C=CC(=C4)Cl)C=C3)SCC5(CC5)CC(=O)O)O	0.55	0.002	0.0414	0.15	3.67647	Training	2,7,28
Morphine	CN1CC[C@]23[C@@H]4[C@H]1CC5=C2C(=C(C=C5)O)O[C@H]3[C@H](C=C4)O	1	0.65	1.5	2.8	1.79487	Training	1,2,4,5,6,7,8,14
Moxifloxacina,b	COc1c(N2C[C@@H]3CCCN[C@@H]3C2)c(F)cc2c1n(cc(C(O)=O)c2=O)C1CC1	0.919706	0.698504	0.144	1.7	11.8056	Training	1,2,5,7,8,17
Mycophenolic acid	CC1=C(C(=C(C2=C1COC2=O)O)C/C=C(\C)/CCC(=O)O)OC	0.69	0.00865	0.1986	16.6	83.5851	Training	17,23
Nalmefene	C=C1CC[C@]2([C@H]3CC4=C5[C@]2([C@H]1OC5=C(C=C4)O)CCN3CC6CC6)O	1.11	0.65	0.9	8.2	9.11111	Test	2,7
Naloxone	C=CCN1CC[C@]23[C@@H]4C(=O)CC[C@]2([C@H]1CC5=C3C(=C(C=C5)O)O4)O	1.425	0.565	1.35	1.7	1.23188	Training	2,6,7,10
Naltrexonea,b	Oc1ccc2C[C@H]3N(CC4CC4)CC[C@@]45[C@@H](Oc1c24)C(=O)CC[C@@]35O	1.37609	0.706361	3.42	13.3	3.88889	Training	1,2,5,8,14,17
Naproxena,b	COc1ccc2cc(ccc2c1)[C@H](C)C(O)=O	0.512425	0.001	0.0042	0.095	22.619	Test	5,8,14,17
Nebivolol	C1CC2=C(C=CC(=C2)F)OC1C(CNCC(C3CCC4=C(O3)C=CC(=C4)F)O)O	1.2	0.02	0.84	11	13.0952	Test	1,2,11
Nevirapine	CC1=C2C(=NC=C1)N(C3=C(C=CC=N3)C(=O)N2)C4CC4	0.8	0.32	0.018	1.3	72.2222	Training	2,3
Nicardipinea,b	CC1=C([C@H](C(=C(N1)C)C(=O)OCCN(C)CC2=CC=CC=C2)C3=CC(=CC=C3)[N+](=O)[O-])C(=O)OC	0.587489	0.00279312	0.66	0.82	1.24242	Training	1,2,5,6,8,10,14,22
Nifedipine	CC1=C(C(C(=C(N1)C)C(=O)OC)C2=CC=CC=C2[N+](=O)[O-])C(=O)OC	0.74	0.055	0.438	0.785	1.79224	Training	1,2,4,7,13,14,15
Nimodipinea	COCCOC(=O)C1=C(C)NC(C)=C(C1c1cccc(c1)[N+]([O-])=O)C(=O)OC(C)C	0.77	0.016	0.9	1	1.11111	Test	1,2,5,8
Nisoldipine	CC1=C(C(C(=C(N1)C)C(=O)OCC(C)C)C2=CC=CC=C2[N+](=O)[O-])C(=O)OC	1	0.003	0.9	5.5	6.11111	Training	1,2,5,29
Nitrazepam	C1C(=O)NC2=C(C=C(C=C2)[N+](=O)[O-])C(=N1)C3=CC=CC=C3	1	0.13	0.0516	1.7	32.9457	Test	2,6,10,11
Nitrofurantoin	C1C(=O)NC(=O)N1/N=C\C2=CC=C(O2)[N+](=O)[O-]	0.76	0.38	0.582	0.57	0.979381	Training	1,2,6,7,10,11
Nortriptyline	CNCCC=C1C2=CC=CC=C2CCC3=CC=CC=C31	1.5	0.12	0.516	22	36.6667	Training	2,7,10
Ofloxacin	CC1COC2=C3N1C=C(C(=O)C3=CC(=C2N4CCN(CC4)C)F)C(=O)O	1	0.75	0.15	1.6	10.6667	Training	1,2,5,11
Omeprazole	CC1=CN=C(C(=C1OC)C)CS(=O)C2=NC3=C(N2)C=C(C=C3)OC	0.59	0.0445	0.504	0.24	0.47619	Training	1,2,4,6,10,11,22
Ondansetron	CC1=NC=CN1C[C@H]2CCC3=C(C2=O)C4=CC=CC=C4N3C	0.83	0.275	0.354	1.8	5.17241	Training	2,4,6,7,10
Oxazepam	C1=CC=C(C=C1)C2=NC(C(=O)NC3=C2C=C(C=C3)Cl)O	1.11	0.0415	0.066	0.59	8.93939	Training	1,2,4,6,28
Oxycodone	CN1CC[C@]23[C@@H]4C(=O)CC[C@]2([C@H]1CC5=C3C(=C(C=C5)OC)O4)O	1.03	0.55	0.366	2.5	6.8306	Training	1,2,7
Palonosetron	C1C[C@H]2CN(C(=O)C3=C2C(=CC=C3)C1)[C@@H]4CN5CCC4CC5	1.2	0.38	0.156	6.3	40.3846	Training	2,10
Pancuronium	CC(=O)O[C@H]1C[C@@H]2CC[C@@H]3[C@@H]([C@]2(C[C@@H]1[N+]4(CCCCC4)C)C)CC[C@]5([C@H]3C[C@@H]([C@@H]5OC(=O)C)[N+]6(CCCCC6)C)C	1.02	0.09	0.099	0.2	2.22222	Training	2,7
Pefloxacina,b	CCn1cc(C(O)=O)c(=O)c2cc(F)c(cc12)N1CCN(C)CC1	0.9271	0.678945	0.12	1.5	12.5	Training	1,2,5,17
Pentazocine	C[C@@H]1[C@H]2CC3=C([C@@]1(CCN2CC=C(C)C)C)C=C(C=C3)O	1.065	0.38	1.38	3.4	2.46377	Test	1,2,4,6,10,11
Phenacetin	CCOC1=CC=C(C=C1)NC(=O)C	1.01	0.47	1.26	1.4	1.11111	Test	1,2,10
Phencyclidine	C1CCC(CC1)(C2=CC=CC=C2)N3CCCCC3	0.94	0.35	0.306	6.55	21.4052	Training	1,2,5,8,10
Phenobarbital	CCC1(C(=O)NC(=O)NC1=O)C2=CC=CC=C2	0.9905	0.505	0.0036	0.54	150	Training	1,2,4,5,6,7,10,11
Phenytoina,b	O=C1NC(=O)C(N1)(C1=CC=CC=C1)C1=CC=CC=C1	0.72149	0.131055	0.0342	1.4	40.9357	Test	4,5,6,8,11,14
Pindolol	CC(C)NC[C@H](COC1=CC=CC2=C1C=CN2)O	0.69	0.58	0.462	1.2	2.5974	Test	1,2,5,10
Piperacillin	CCN1CCN(C(=O)C1=O)C(=O)N[C@H](C2=CC=CC=C2)C(=O)N[C@H]3[C@@H]4N(C3=O)[C@H](C(S4)(C)C)C(=O)O	0.65	0.5	0.24	0.27	1.125	Training	1,2,5,10
Pirmenola,b	C[C@H]1CCC[C@@H](C)N1CCCC(O)(c1ccccc1)c1ccccn1	0.857578	0.339101	0.108	1.35	12.5	Training	1,2,5,8
Pravastatin	CC[C@H](C)C(=O)O[C@H]1C[C@@H](C=C2[C@H]1[C@H]([C@H](C=C2)C)CC[C@H](C[C@H](CC(=O)O)O)O)O	0.59	0.5	0.84	0.46	0.547619	Test	1,2,7,10
Prazosin	COC1=C(C=C2C(=C1)C(=NC(=N2)N3CCN(CC3)C(=O)C4=CC=CO4)N)OC	0.7	0.054	0.282	0.73	2.58865	Test	1,2,5,6,7,10,11
Prednisonea,b	C[C@]12CC(=O)[C@H]3[C@@H](CCC4=CC(=O)C=C[C@]34C)[C@@H]1CC[C@]2(O)C(=O)CO	0.902807	0.447153	0.15	0.77	5.13333	Training	1,2,5,6,8,11
Prilocaine	CCCNC(C)C(=O)NC1=CC=CC=C1C	1.25	0.665	1.74	3.7	2.12644	Training	2,6
Procainamide	CCN(CC)CCNC(=O)C1=CC=C(C=C1)N	0.98	0.84	0.6	2.2	3.66667	Training	1,2,5,6
Promethazine	CC(CN1C2=CC=CC=C2SC3=CC=CC=C31)N(C)C	1.5	0.125	0.84	14	16.6667	Test	2,6
Propafenone	CCCNC[C@@H](COC1=CC=CC=C1C(=O)CCC2=CC=CC=C2)O	0.7	0.0455	0.96	2.2	2.29167	Training	1,2,5,6,10,13,14
Propofol	CC(C)C1=C(C(=CC=C1)C(C)C)O	1.25	0.02	2.16	4.7	2.17593	Test	1,2,5,6,10,11
Propranolola,b	CC(C)NC[C@H](COC1=CC=CC2=CC=CC=C21)O	1.08178	0.0984409	0.72	3.35	4.65278	Training	1,2,4,5,7,8,10,11,14,15
Pyrimethamine	CCC1=C(C(=NC(=N1)N)N)C2=CC=C(C=C2)Cl	0.98	0.095	0.00312	0.43	137.821	Test	2,10
Quinidinea,b	COC1=CC2=C(C=CN=C2C=C1)[C@H]([C@H]3C[C@@H]4CCN3C[C@@H]4C=C)O	1.01818	0.159065	0.24	2.95	12.2917	Test	1,2,4,5,6,7,8,10,13,14,15
Quinine	COC1=CC2=C(C=CN=C2C=C1)[C@H]([C@@H]3C[C@@H]4CCN3C[C@@H]4C=C)O	1.455	0.2	0.114	1.8	15.7895	Training	1,2,5,7,11
Raloxifene	C1CCN(CC1)CCOC2=CC=C(C=C2)C(=O)C3=C(SC4=C3C=CC(=C4)O)C5=CC=C(C=C5)O	1.05	0.002	0.882	36.9	41.8367	Test	23
Ranitidine	CN/C(=C\[N+](=O)[O-])/NCCSCC1=CC=C(O1)CN(C)C	0.995	0.9	0.576	1.2	2.08333	Training	1,2,5,7,11
Remoxipride	CCN1CCC[C@@H]1CNC(=O)C2=C(C=CC(=C2OC)Br)OC	0.7	0.18	0.102	0.65	6.37255	Training	1,2,5,6,10,11
Repaglinide	CCOC1=C(C=CC(=C1)CC(=O)N[C@@H](CC(C)C)C2=CC=CC=C2N3CCCCC3)C(=O)O	0.55	0.015	0.513	0.35	0.747863	Training	2,7
Ridogrel	C1=CC(=CC(=C1)C(F)(F)F)/C(=N\OCCCCC(=O)O)/C2=CN=CC=C2	0.77	0.0315	0.063	0.43	6.8254	Training	1,11
Rifabutin	C[C@H]1/C=C/C=C(\C(=O)NC2=C3C(=NC4(N3)CCN(CC4)CC(C)C)C5=C6C(=C(C(=C5C2=O)O)C)O[C@@](C6=O)(O/C=C/[C@@H]([C@H]([C@H]([C@@H]([C@@H]([C@@H]([C@H]1O)C)O)C)OC(=O)C)C)OC)C)/C	0.59	0.29	0.144	9.3	64.5833	Training	2,10
Risedronic acid	C1=CC(=CN=C1)CC(O)(P(=O)(O)O)P(=O)(O)O	1.07	0.76	0.09	6.3	70	Test	2,7
Risperidone	CC1=C(C(=O)N2CCCCC2=N1)CCN3CCC(CC3)C4=NOC5=C4C=CC(=C5)F	0.67	0.1	0.324	1.1	3.39506	Test	1,2,7,10,11
Ritanserin	CC1=C(C(=O)N2C=CSC2=N1)CCN3CCC(=C(C4=CC=C(C=C4)F)C5=CC=C(C=C5)F)CC3	0.65	0.009	0.0306	1.41	46.0784	Test	1,11
Rivastigmine	CCN(C)C(=O)OC1=CC=CC(=C1)[C@H](C)N(C)C	0.9	0.6	0.72	1.3	1.80556	Training	2,32
Rizatriptan	CN(C)CCC1=CNC2=C1C=C(C=C2)CN3C=NC=N3	1.04	0.86	0.96	1.9	1.97917	Training	1,2,7
Rocuronium	CC(=O)O[C@H]1[C@H](C[C@@H]2[C@@]1(CC[C@H]3[C@H]2CC[C@@H]4[C@@]3(C[C@@H]([C@H](C4)O)N5CCOCC5)C)C)[N+]6(CCCC6)CC=C	1	0.54	0.2385	0.21	0.945946	Training	2,7
Ropivacaine	CCCN1CCCC[C@H]1C(=O)NC2=C(C=CC=C2C)C	0.81	0.065	0.33	0.75	2.27273	Training	1,2,6,7,11
Rosiglitazone	CN(CCOC1=CC=C(C=C1)CC2C(=O)NC(=O)S2)C3=CC=CC=N3	0.57	0.002	0.039	0.2	5.12821	Training	1,2,33
Sabeluzole	CN(C1CCN(CC1)CC(COC2=CC=C(C=C2)F)O)C3=NC4=CC=CC=C4S3	0.82	0.012	0.243	5.5	22.6337	Test	1,11
Selegiline	C[C@H](CC1=CC=CC=C1)N(C)CC#C	1.725	0.095	1.2	1.9	1.58333	Training	1,2,10,11
Sematilide	CCN(CC)CCNC(=O)C1=CC=C(C=C1)NS(=O)(=O)C	1.09	0.96	0.222	0.82	3.69369	Training	1,2,5,6,10,11
Sildenafil	CCCC1=NN(C2=C1N=C(NC2=O)C3=C(C=CC(=C3)S(=O)(=O)N4CCN(CC4)C)OCC)C	0.585	0.04	0.546	1.4	2.5641	Training	1,2,5,6,7,13
Sotalol	CC(C)NCC(C1=CC=C(C=C1)NS(=O)(=O)C)O	1.07	0.81	0.12	1.3	10.8333	Training	1,2,6
Stavudine	CC1=CN(C(=O)NC1=O)[C@H]2C=C[C@H](O2)CO	1.3	1	0.492	0.67	1.36179	Training	1,2,3,5
Sufentanil	CCC(=O)N(C1=CC=CC=C1)C2(CCN(CC2)CCC3=CC=CS3)COC	0.74	0.0725	0.9	9.4	10.4444	Test	2,10,11
Sulfamethoxazole	CC1=CC(=NO1)NS(=O)(=O)C2=CC=C(C=C2)N	0.79	0.23	0.0201	0.3	13.8889	Test	2,7
Sulfinpyrazonea,b	O=C1C(CCS(=O)c2ccccc2)C(=O)N(N1c1ccccc1)c1ccccc1	0.537665	0.00783589	0.0204	0.12	5.88235	Test	1,2,5
Sumatriptan	CNS(=O)(=O)CC1=CC2=C(C=C1)NC=C2CCN(C)C	1.03	0.83035	1.14	1.7	1.49123	Training	1,2,4,5,7,17
Tamsulosin	CCOC1=CC=CC=C1OCCN[C@H](C)CC2=CC(=C(C=C2)OC)S(=O)(=O)N	0.55	0.01	0.0372	0.21	5.64516	Training	1,2,5,7,10
Tegaserod	CCCCCN=C(N)N/N=C/C1=CNC2=C1C=C(C=C2)OC	0.72	0.02	1.08	5.3	4.90741	Test	2,7
Telmisartan	CCCC1=NC2=C(C=C(C=C2N1CC3=CC=C(C=C3)C4=CC=CC=C4C(=O)O)C5=NC6=CC=CC=C6N5C)C	1.22	0.004	0.504	6.295	12.4901	Training	2,14,17,23
Tenofovir	C[C@H](CN1C=NC2=C1N=CN=C2N)OCP(=O)(O)O	1.05	0.93	0.186	0.83	4.46237	Training	1,2,5,7
Tenoxicam	CN1/C(=C(\NC2=CC=CC=N2)/O)/C(=O)C3=C(S1(=O)=O)C=CS3	0.67	0.01025	0.0018	0.19	105.556	Training	1,2,6,10
Terazosin	COC1=C(C=C2C(=C1)C(=NC(=N2)N3CCN(CC3)C(=O)C4CCCO4)N)OC	0.84	0.08	0.066	0.98	14.8485	Test	1,2,7
Tetracycline	C[C@@]1([C@H]2C[C@H]3[C@@H](C(=O)C(=C([C@]3(C(=O)C2=C(C4=C1C=CC=C4O)O)O)O)C(=O)N)N(C)C)O	1.7	0.78	0.09	1.2	13.3333	Training	1,2,7
Tetrahydrocannabinol	OC1=C([C@@]2([H])[C@](CCC(C)=C2)([H])C(C)(C)O3)C3=CC(CCCCC)=C1	0.55	0.085	0.192	8.9	46.3542	Training	2,10,11
Tezosentan	CC(C)C1=CN=C(C=C1)S(=O)(=O)NC2=C(C(=NC(=N2)C3=CC(=NC=C3)C4=NNN=N4)OCCO)OC5=CC=CC=C5OC	0.6	0.0085	0.486	0.28	0.576132	Training	1,2,5,34
Theophyllinea	Cn1c2nc[nH]c2c(=O)n(C)c1=O	0.922931	0.51	0.0516	0.51	9.88372	Test	1,2,4,5,6,11
Thiopental	CCC[C@@H](C)C1(C(=O)NC(=S)NC1=O)CC	1	0.14	0.363	1.2	2.43902	Training	2,4,6,10,11
Tiagabine	CC1=C(SC=C1)C(=CCCN2CCC[C@H](C2)C(=O)O)C3=C(C=CS3)C	0.65	0.04	0.096	1.1	11.4583	Training	1,2,35
Tiludronate	C1=CC(=CC=C1SC(P(=O)(O)O)P(=O)(O)O)Cl	0.6	0.1	0.018	1	55.5556	Training	5,8,14
Timolol	CC(C)(C)NC[C@@H](COC1=NSN=C1N2CCOCC2)O	0.84	0.491	0.462	1.5	2.94118	Training	2,6,7,15
Tolamolol	CC1=CC=CC=C1OCC(CNCCOC2=CC=C(C=C2)C(=O)N)O	0.76	0.0895	0.84	4	4.7619	Training	2,6
Tolbutamide	CCCCNC(=O)NS(=O)(=O)C1=CC=C(C=C1)C	0.65	0.05	0.0126	0.12	9.52381	Training	1,2,4,10,11,13
Topotecana	CC[C@@]1(O)C(=O)OCc2c1cc1-c3nc4ccc(O)c(CN(C)C)c4cc3Cn1c2=O	0.909946	0.685	0.78	1.8	2.30769	Test	1,2,5,14
Tramadol	CN(C)C[C@H]1CCCC[C@@]1(C2=CC(=CC=C2)OC)O	1.03	0.8	0.39	2.8	7.17949	Training	1,2,5,7
Trazodone	C1CN(CCN1CCCN2C(=O)N3C=CC=CC3=N2)C4=CC(=CC=C4)Cl	0.81	0.073	0.084	0.52	6.19048	Training	1,2,6,7
Triamterene	C1=CC=C(C=C1)C2=NC3=C(N=C2N)N=C(N=C3N)N	1.03	0.42	3.78	13	3.43915	Test	1,2,10
Triazolam	CC1=NN=C2N1C3=C(C=C(C=C3)Cl)C(=NC2)C4=CC=CC=C4Cl	0.62	0.1	0.18	0.58	3.22222	Training	1,2,6,10,11,13
Trimethoprim	COC1=CC(=CC(=C1OC)OC)CC2=CN=C(N=C2N)N	1.03	0.5	0.126	1.5	11.9048	Training	1,2,5,6,7,11
Trimetrexatea,b	COc1cc(NCc2ccc3nc(N)nc(N)c3c2C)cc(OC)c1OC	0.6555	0.0465637	0.0462	0.77	16.6667	Training	1,2,5
Troglitazone	CC1=C(C(=C2CCC(OC2=C1C)(C)COC3=CC=C(C=C3)CC4C(=O)NC(=O)S4)C)O	0.55	0.00347	0.21	0.71	3.38095	Test	8,11,14
Trovafloxacina,b	NC1[C@@H]2CN(C[C@H]12)c1nc2n(cc(C(O)=O)c(=O)c2cc1F)-c1ccc(F)cc1F	0.869335	0.249566	0.084	1.35	16.0714	Training	1,2,8
Valproic Acid	CCCC(CCC)C(=O)O	0.64	0.0915	0.0084	0.145	15.1042	Training	1,2,4,6,7,8,10,11,14
Valsartan	CCCCC(=O)N(CC1=CC=C(C=C1)C2=CC=CC=C2C3=NNN=N3)[C@@H](C(C)C)C(=O)O	0.55	0.04	0.0294	0.22	7.48299	Test	2,7,36
Vecuronium Bromide	CC(=O)O[C@H]1C[C@@H]2CC[C@@H]3[C@@H]([C@]2(C[C@@H]1N4CCCCC4)C)CC[C@]5([C@H]3C[C@@H]([C@@H]5OC(=O)C)[N+]6(CCCCC6)C)C	0.97	0.25	0.327	0.3	1.11111	Training	2,7
Venlafaxinea,b	COc1ccc(cc1)C(CN(C)C)C1(O)CCCCC1	1.18916	0.6844	0.84	4.4	5.2381	Training	1,2,14
Verapamila,b	CC(C)[C@@](CCCN(C)CCC1=CC(=C(C=C1)OC)OC)(C#N)C2=CC(=C(C=C2)OC)OC	0.833784	0.0798889	0.99	3.7	3.42593	Training	1,2,4,6,10,11,14,15
Vildagliptina,b	OC12CC3CC(C1)CC(C3)(C2)NCC(=O)N1CCC[C@H]1C#N	0.996213	1	0.594	1.03	1.73401	Test	1
Vinblastinea,b	CC[C@]1(O)C[C@H]2CN(C1)CCc1c([nH]c3ccccc13)[C@@](C2)(C(=O)OC)c1cc2c(cc1OC)N(C)[C@@H]1[C@]22CCN3CC=C[C@](CC)([C@@H]23)[C@@H](OC(C)=O)[C@]1(O)C(=O)OC	0.918126	0.176052	0.186	26	139.785	Test	1,2,8,14
Vincristinea	CC[C@]1(O)C[C@H]2CN(C1)CCc1c([nH]c3ccccc13)[C@@](C2)(C(=O)OC)c1cc2c(cc1OC)N(C=O)[C@@H]1[C@]22CCN3CC=C[C@](CC)([C@@H]23)[C@@H](OC(C)=O)[C@]1(O)C(=O)OC	1.12	0.4	0.12	5.2	43.3333	Training	1,2,8
Vinorelbine	CCC1=C[C@H]2C[C@@](C3=C(CN(C2)C1)C4=CC=CC=C4N3)(C5=C(C=C6C(=C5)[C@]78CCN9[C@H]7[C@@](C=CC9)([C@H]([C@@]([C@@H]8N6C)(C(=O)OC)O)OC(=O)C)CC)OC)C(=O)OC	0.58	0.87	1.23	23	19.1667	Test	2,7
Warfarina,b	CC(=O)C[C@H](C1=CC=CC=C1)C2=C(OC3=CC=CC=C3C2=O)O	0.52	0.00504986	0.00285	0.12	33.3333	Test	1,2,4,8,10,14
Zaleplon	CCN(C1=CC=CC(=C1)C2=CC=NC3=C(C=NN23)C#N)C(=O)C	0.99	0.4863	0.96	1.3	1.35417	Training	1,2,7,17
Zidovudine	Cc1cn([C@H]2C[C@H](N=[N+]=[N-])[C@@H](CO)O2)c(=O)[nH]c1=O	1.105	0.7	1.5	1.6	1.06667	Training	1,2,7,8,14,23
Ziprasidone	C1CN(CCN1CCC2=C(C=C3C(=C2)CC(=O)N3)Cl)C4=NSC5=CC=CC=C54	0.81	0.0012	0.504	1	3.26797	Training	2,7
Zoledronic Acid	C1=CN(C=N1)CC(O)(P(=O)(O)O)P(=O)(O)O	0.59	0.78	0.132	0.6	4.54545	Training	1,2,37
Zolpidem	CC1=CC=C(C=C1)C2=C(N3C=C(C=CC3=N2)C)CC(=O)N(C)C	0.71	0.06	0.258	0.54	2.09302	Test	1,2,7,10,11,13,22
a:Rb is our experimental data
b:fu is ourexperimental data
If multiple value were reported, median value is used.

## Sheet: Table S2
Table S2. Blood-to-plasma concentration ratio and Vd for the 20 drugs.
compound	smiles	Rb_Human	in_vivo_Vd_(L/kg)_Human_Log10	train_test	Reference
Alfuzosin	CN(CCCNC(=O)C1CCCO1)C2=NC3=CC(=C(C=C3C(=N2)N)OC)OC	0.82	0.176091	Test	2,3
Ascorbic acid	C([C@@H]([C@@H]1C(=O)C(=C(O1)O)O)O)O	0.82	-0.142668	Training	6,10,11,38
Cefoselisa	CO\N=C(\C(=O)N[C@H]1[C@H]2SCC(Cn3ccc(=N)n3CCO)=C(N2C1=O)C(O)=O)c1csc(N)n1	0.52	-0.522879	Training	1,5
Clarithromycin	CC[C@@H]1[C@@]([C@@H]([C@H](C(=O)[C@@H](C[C@@]([C@@H]([C@H]([C@@H]([C@H](C(=O)O1)C)O[C@H]2C[C@@]([C@H]([C@@H](O2)C)O)(C)OC)C)O[C@H]3[C@@H]([C@H](C[C@H](O3)C)N(C)C)O)(C)OC)C)C)O)(C)O	0.64	0.176091	Training	2,10,11
Dilevalol	C[C@H](CCC1=CC=CC=C1)NC[C@@H](C2=CC(=C(C=C2)O)C(=O)N)O	1.24	0.681241	Training	2,39
Domperidone	C1CN(CCC1N2C3=C(C=C(C=C3)Cl)NC2=O)CCCN4C5=CC=CC=C5NC4=O	0.74	0.531479	Training	2,11
Fluoxetine	CNCCC(C1=CC=CC=C1)OC2=CC=C(C=C2)C(F)(F)F	0.895	0.633468	Test	11,13,40
Ixabepilone	C[C@H]1CCC[C@@]2([C@@H](O2)C[C@H](NC(=O)C[C@@H](C(C(=O)[C@@H]([C@H]1O)C)(C)C)O)/C(=C/C3=CSC(=N3)C)/C)C	0.72	1.04139	Training	2,41
Mepivacaine	CC1=C(C(=CC=C1)C)NC(=O)C2CCCCN2C	0.905	-0.0222764	Training	2,6,11
Methohexital	CCC#CC(C)C1(C(=O)NC(=O)N(C1=O)C)CC=C	0.7	0.0413927	Training	2,6,11
Morphine-6-Glucuronide	CN1CC[C@]23[C@@H]4[C@H]1CC5=C2C(=C(C=C5)O)O[C@H]3[C@H](C=C4)O[C@H]6[C@@H]([C@H]([C@@H]([C@H](O6)C(=O)O)O)O)O	0.59	-0.920819	Test	2,42
Nadolol	CC(C)(C)NCC(COC1=CC=CC2=C1C[C@@H]([C@@H](C2)O)O)O	0.85	0.278754	Training	2,11
Nefopam	CN1CCOC(C2=CC=CC=C2C1)C3=CC=CC=C3	0.805	0.748188	Test	2,43
Neostigmine	CN(C)C(=O)OC1=CC=CC(=C1)[N+](C)(C)C	1.07	-0.130768	Training	2,7
Nitrendipine	CCOC(=O)C1=C(NC(=C(C1C2=CC(=CC=C2)[N+](=O)[O-])C(=O)OC)C)C	1.46	0.78533	Test	2,11
Nizatidine	CN/C(=C\[N+](=O)[O-])/NCCSCC1=CSC(=N1)CN(C)C	0.87	0	Training	2,6,11
Primaquine	C[C@H](CCCN)NC1=C2C(=CC(=C1)OC)C=CC=N2	0.81	0.60206	Training	2,10
Tacrine	C1CCC2=NC3=CC=CC=C3C(=C2C1)N	1.6	1.04139	Training	2,11
Thionylan	CN(C)CCN(CC1=CC=CS1)C2=CC=CC=N2	0.99	0.518514	Test	2,44
Trabectedin	CC1=C(C(=C2[C@@H]3[C@@H]4[C@H]5C6=C([C@@H](N4[C@H]([C@@H](N3C)CC2=C1)O)COC(=O)[C@@]7(CS5)C8=CC(=C(C=C8CCN7)O)OC)C9=C(C(=C6OC(=O)C)C)OCO9)O)OC	0.89	1.39794	Training	2,12
a:Rb is our experimental data
If multiple value were reported, the mean value is used.

## Sheet: Table S4
Table S4. Gain of Vd and 140 molecular descriptors.
Descriptor	software	Importance (Gain)
Human Vd	-	0.170239
ASA-	MOE	0.0465244
pmi	MOE	0.0446992
h_logS	MOE	0.0436981
SlogP_VSA9	MOE	0.0330701
MATS1i	Dragon	0.0327913
h_pstates	MOE	0.0293299
VE2_B(i)	Dragon	0.0253986
h_logD	MOE	0.0251009
Q_VSA_NEG	MOE	0.0237136
MATS1p	Dragon	0.0209077
Q_VSA_FPPOS	MOE	0.0172032
h_pavgQ	MOE	0.0149593
PEOE_VSA-0	MOE	0.0144631
MATS1m	Dragon	0.013538
VE2_X	Dragon	0.0131337
h_emd	MOE	0.0130467
GGI10	Dragon	0.0127193
a_wNsp3	MOE	0.011916
SpMin6_Bh(s)	Dragon	0.0113303
ATSC4s	Dragon	0.0105293
D/Dtr10	Dragon	0.0103989
vsurf_ID1	MOE	0.00970902
D/Dtr05	Dragon	0.00950017
MATS3p	Dragon	0.00810021
PEOE_VSA_NEG	MOE	0.00797033
a_sp2	MOE	0.00764199
X2A	Dragon	0.00744686
SpMax_B(m)	Dragon	0.00721739
Chi_D/Dt	Dragon	0.00717211
VE1sign_Dz(p)	Dragon	0.00694556
P_VSA_e_5	Dragon	0.00662562
h_pKb	MOE	0.00658304
Wi_D/Dt	Dragon	0.00645699
vsurf_IW1	MOE	0.00607657
chi1_Cmw	MOE	0.00602307
J_Dz(Z)	Dragon	0.00594271
P_VSA_s_3	Dragon	0.00584103
BCUT_PEOE_0	MOE	0.00582915
SpMin1_Bh(i)	Dragon	0.00582741
IVDE	Dragon	0.0054231
E_ang	MOE	0.00531543
nR06	Dragon	0.00500072
BCUT_SLOGP_1	MOE	0.00477933
nR10	Dragon	0.00474296
J_Dz(i)	Dragon	0.00471108
RCI	Dragon	0.00467533
Hy	Dragon	0.00454957
VE1_B(s)	Dragon	0.0045233
SpMin2_Bh(p)	Dragon	0.00451352
RBF	Dragon	0.00432988
diameter3D	MOE	0.00409675
CIC4	Dragon	0.00397956
SM07_AEA(dm)	Dragon	0.00396105
NNRS	Dragon	0.00392666
SpMaxA_EA(ed)	Dragon	0.00386588
piID	Dragon	0.00381179
b_1rotR	MOE	0.00376708
E_vdw	MOE	0.00375233
P_VSA_MR_5	Dragon	0.00374717
JGI4	Dragon	0.00370845
S3K	Dragon	0.00358253
GATS3i	Dragon	0.00355292
PEOE_VSA_PNEG	MOE	0.00351112
SM1_Dz(Z)	Dragon	0.00336687
F05[C-O]	Dragon	0.00335155
SpMax3_Bh(m)	Dragon	0.00325837
PEOE_VSA_HYD	MOE	0.00325191
VE1sign_X	Dragon	0.0030465
PEOE_VSA.4	MOE	0.00289316
ATS8i	Dragon	0.00283578
ATSC5s	Dragon	0.0028274
P_VSA_MR_1	Dragon	0.00275202
CATS2D_02_DL	Dragon	0.00264614
logP(o/w)	MOE	0.00250399
SM10_AEA(ri)	Dragon	0.00245625
GATS1i	Dragon	0.00245144
GCUT_SLOGP_0	MOE	0.00241092
SpMaxA_EA(dm)	Dragon	0.00237488
P_VSA_LogP_7	Dragon	0.00237272
SpMin3_Bh(s)	Dragon	0.00236691
a_nHali	MOE	0.0023298
VE1sign_Dt	Dragon	0.00229633
VE1_B(m)	Dragon	0.0022799
C-025	Dragon	0.0022438
CATS2D_09_LL	Dragon	0.00221532
Eta_betaP_A	Dragon	0.00220679
E	MOE	0.00219776
SpDiam_EA(ri)	Dragon	0.00210686
F01[C-C]	Dragon	0.00209419
VE2_B(p)	Dragon	0.00198964
MATS2p	Dragon	0.00196132
CIC1	Dragon	0.0019384
Vindex	Dragon	0.00181554
vsurf_G	MOE	0.00180466
CIC2	Dragon	0.00179672
F04[C-N]	Dragon	0.00178969
dipoleZ	MOE	0.00177792
GATS5m	Dragon	0.00176331
h_pKa	MOE	0.00174924
E_strain	MOE	0.00171223
Q_VSA_FPNEG	MOE	0.00167593
CATS2D_03_AL	Dragon	0.00166396
MATS7i	Dragon	0.00163598
PEOE_VSA.0	MOE	0.00161699
Q_RPC.	MOE	0.00158159
F05[C-N]	Dragon	0.00155342
GATS3s	Dragon	0.00153063
MATS6p	Dragon	0.00150204
vsurf_DW23	MOE	0.00149375
SMR_VSA4	MOE	0.00148789
F03[C-N]	Dragon	0.00145338
VE1sign_B(m)	Dragon	0.00144981
ATS4m	Dragon	0.00143387
SpMin6_Bh(p)	Dragon	0.00142645
CATS2D_05_DL	Dragon	0.0014148
vsurf_ID2	MOE	0.00133477
SlogP	MOE	0.001331
SsNH2	Dragon	0.00128214
h_emd_C	MOE	0.00125414
MATS7p	Dragon	0.00125032
CATS2D_06_AA	Dragon	0.00124199
NtsC	Dragon	0.00117201
Q_VSA_PPOS	MOE	0.00115148
GATS3p	Dragon	0.00113568
VE1sign_H2	Dragon	0.00111926
MLOGP2	Dragon	0.000967184
nDB	Dragon	0.000954789
StsC	Dragon	0.000949703
ATSC8s	Dragon	0.000949357
VE2sign_B(p)	Dragon	0.000820406
vsurf_IW6	MOE	0.00074358
CATS2D_03_AP	Dragon	0.000739295
ARR	Dragon	0.000637334
BLI	Dragon	0.000629134
SpMin7_Bh(p)	Dragon	0.000622346
T(O..O)	Dragon	0.000614434
GATS4p	Dragon	0.000474406
ZM1Kup	Dragon	0.000442549
h_pstrain	MOE	0.000422235
glob	MOE	0.000156509
